# Supplementary material for: Genetic diversity, asexual reproduction and conservation of the edible fruit tree Spondias purpurea L. (Anacardiaceae) in the Costa Rican tropical dry forest
Source: PLoS One. 2022 Nov 17;17(11):e0277439. doi: 10.1371/journal.pone.0277439 (PMC9671346; doi:10.1371/journal.pone.0277439)
Supplement: S1 Data — (ZIP) [file pone.0277439.s001.zip]

Archive with 25 entries (24 files):
- Supporting Information/
- Supporting Information/S1 TABLE.docx
- __MACOSX/Supporting Information/._S1 TABLE.docx
- Supporting Information/._S1 TABLE.docx
- Supporting Information/S2 TABLE.docx
- __MACOSX/Supporting Information/._S2 TABLE.docx
- Supporting Information/._S2 TABLE.docx
- Supporting Information/S3 TABLE.docx
- __MACOSX/Supporting Information/._S3 TABLE.docx
- Supporting Information/._S3 TABLE.docx
- Supporting Information/S4 TABLE.docx
- __MACOSX/Supporting Information/._S4 TABLE.docx
- Supporting Information/._S4 TABLE.docx
- Supporting Information/S5 TABLE.docx
- __MACOSX/Supporting Information/._S5 TABLE.docx
- Supporting Information/._S5 TABLE.docx
- Supporting Information/S6 TABLE.docx
- __MACOSX/Supporting Information/._S6 TABLE.docx
- Supporting Information/._S6 TABLE.docx
- Supporting Information/S7 TABLE.docx
- __MACOSX/Supporting Information/._S7 TABLE.docx
- Supporting Information/._S7 TABLE.docx
- Supporting Information/S8 FILE.xlsx
- __MACOSX/Supporting Information/._S8 FILE.xlsx
- Supporting Information/._S8 FILE.xlsx
