# Supplementary material for: Genetic diversity, asexual reproduction and conservation of the edible fruit tree Spondias purpurea L. (Anacardiaceae) in the Costa Rican tropical dry forest
Source: PLoS One. 2022 Nov 17;17(11):e0277439. doi: 10.1371/journal.pone.0277439 (PMC9671346; doi:10.1371/journal.pone.0277439)
Supplement: S1 Data — (ZIP) [file pone.0277439.s001.zip › Supporting Information/S8 FILE.xlsx]

## Sheet: adults
Pop	ID	LONGITUD	LATITUD	SPO44	SPO44	SPO40	SPO40	SPO28	SPO28	SPO33	SPO33	SPO42	SPO42	SPO57	SPO57	SPO29	SPO29
PAC	ACF1	-85.645	10.9188	129	139	152	152	143	147	123	133	150	150	128	138	171	179
PAC	ACF2	-85.6449	10.919	125	125	152	152	131	131	123	133	146	146	120	120	171	179
PAC	ACF3	-85.6449	10.9192	129	139	152	152	143	147	123	133	150	150	128	138	171	179
PAC	ACF5	-85.6448	10.9192	125	125	152	152	0	0	123	133	146	150	128	128	171	179
PAC	ACF6	-85.6446	10.9195	129	139	152	152	143	147	123	133	150	150	132	132	171	179
PAC	ACF7	-85.6447	10.9196	129	139	152	156	147	157	123	133	150	150	134	138	187	187
PAC	ACF8	-85.6446	10.9197	129	139	152	152	143	147	123	133	150	150	128	138	179	179
PAC	ACF9	-85.6446	10.9198	129	139	152	158	139	143	123	133	0	0	122	122	171	179
PAC	ACF13	-85.6496	10.9225	129	139	152	156	147	157	123	133	150	150	128	128	0	0
PAC	ACF17	-85.6524	10.9246	129	139	152	152	143	147	123	133	150	150	128	138	171	179
PAC	ACF20	-85.6543	10.9268	129	139	152	152	143	147	123	133	150	150	128	138	171	179
PAC	ACF21	-85.6545	10.9274	125	139	152	152	131	143	123	133	150	150	128	130	171	179
PAC	ACF25	-85.6553	10.9301	125	125	152	152	131	143	123	133	150	150	128	130	171	179
PAC	ACF26	-85.6552	10.9301	125	139	152	152	131	143	123	133	150	150	128	128	171	179
PAC	ACF32	-85.6525	10.9244	129	139	152	152	143	147	123	133	150	150	128	138	179	179
PAC	ACF34	-85.6592	10.9313	129	139	152	152	143	147	123	133	150	150	128	138	171	179
PAC	ACF35	-85.6593	10.9312	125	129	152	152	131	147	123	133	146	150	120	138	171	179
PAC	ACF37	-85.6607	10.9317	125	125	152	152	131	143	123	133	146	146	120	128	169	181
PAC	ACF41	-85.6631	10.9315	129	139	152	152	143	147	123	133	150	150	128	128	171	179
PAC	ACF45	-85.6648	10.9317	129	139	152	156	147	157	123	133	150	150	128	128	171	179
PAC	ACF50	-85.651	10.924	129	139	152	152	143	147	123	133	150	150	128	128	171	179
PAC	ACF55	-85.6678	10.9336	129	139	152	152	143	147	123	133	150	150	128	138	171	179
PMU	MUF8	-85.7101	10.9082	131	139	152	166	143	147	123	123	150	150	128	128	171	179
PMU	MUF10	-85.71	10.9082	131	139	152	166	143	147	123	123	150	150	128	128	171	179
PMU	MUF11	-85.6909	10.9096	129	139	152	166	143	147	123	123	160	160	128	128	171	179
PMU	MUF18	-85.6908	10.9095	129	139	152	152	143	147	123	123	150	150	128	128	179	179
PMU	MUF19	-85.6854	10.9157	129	139	152	166	143	147	123	123	150	160	128	128	171	179
PMU	MUF23	-85.6839	10.9278	125	125	152	152	131	131	121	123	160	160	120	120	171	175
PMU	MUF27	-85.6837	10.9277	125	125	0	0	131	143	121	123	150	160	128	128	179	179
PMU	MUF28	-85.6839	10.9277	129	129	0	0	131	141	121	123	150	150	128	128	171	179
PMU	MUF30	-85.6839	10.9275	125	129	0	0	131	131	123	123	0	0	128	128	171	171
PMU	MUF31	-85.6838	10.9275	129	139	0	0	143	147	123	123	150	150	128	128	171	179
PMU	MUF33	-85.6837	10.9252	129	139	152	166	143	147	123	123	150	150	128	128	171	179
PMU	MUF35	-85.6843	10.9263	137	137	0	0	131	131	123	123	146	150	0	0	171	179
PMU	MUF36	-85.6843	10.9264	131	139	152	166	143	147	123	123	150	150	128	128	171	179
PMU	MUF40	-85.6844	10.9268	131	139	152	166	143	147	123	123	150	150	128	128	171	179
PMU	MUF43	-85.6851	10.9267	131	139	152	166	143	147	123	123	150	150	128	128	171	179
PMU	MUF44	-85.6848	10.9268	131	139	152	152	143	147	123	123	146	146	128	128	171	171
PHO	HF1	-85.5961	10.7125	129	139	152	152	143	147	123	123	146	150	128	128	171	179
PHO	HF2	-85.5962	10.7125	125	139	0	0	131	131	121	123	150	160	128	128	171	171
PHO	HF4	-85.5959	10.7127	129	139	152	152	143	147	123	123	150	150	128	128	171	179
PHO	HF5	-85.5958	10.7127	125	139	158	158	131	137	123	123	146	150	122	138	179	179
PHO	HF6	-85.5957	10.7127	139	139	152	158	137	147	123	123	150	150	122	122	169	181
PHO	HF43	-85.5969	10.7099	125	125	152	152	131	131	121	123	146	150	128	128	171	179
PHO	HF8	-85.5955	10.7128	125	129	152	152	131	143	121	123	146	160	122	122	171	181
PHO	HF9	-85.5951	10.713	125	139	152	152	137	143	123	123	150	150	120	128	171	171
WAC	ACM10	-85.649	10.9213	129	139	152	152	143	147	123	133	150	150	120	120	171	179
WAC	ACM11	-85.6496	10.9225	129	139	152	156	147	157	123	133	150	150	120	120	171	171
WAC	ACF12	-85.6558	10.9313	129	139	152	152	143	147	123	123	146	158	120	128	171	179
WAC	ACF15	-85.6449	10.9191	129	139	152	152	143	147	123	133	150	150	128	138	177	177
WAC	ACF16	-85.6678	10.9339	129	139	152	152	143	147	123	133	150	150	128	128	171	179
WAC	ACF18	-85.6648	10.9317	129	139	152	152	143	147	123	133	150	150	128	138	171	179
WAC	ACF19	-85.6527	10.9249	129	139	152	152	143	147	123	133	150	150	128	138	171	179
WAC	ACM22	-85.6548	10.9291	129	139	152	158	143	147	123	133	150	150	128	138	171	179
WAC	ACM23	-85.6548	10.9294	125	125	152	152	131	143	123	133	150	150	128	130	171	179
WAC	ACF24	-85.6552	10.93	129	129	152	152	143	147	123	133	150	150	128	128	171	179
WAC	ACM27	-85.6552	10.9301	125	125	152	152	143	147	123	133	150	150	128	128	171	179
WAC	ACM28	-85.6551	10.9302	125	125	152	152	131	143	123	133	150	150	128	130	171	179
WAC	ACM29	-85.6551	10.9302	125	129	152	152	131	147	123	133	146	146	120	128	171	179
WAC	ACF31	-85.6577	10.9313	125	129	152	152	131	147	123	133	146	150	130	138	179	179
WAC	ACF33	-85.6591	10.9313	129	139	152	152	143	147	123	133	150	150	128	138	171	179
WAC	ACF36	-85.6606	10.9316	129	129	152	152	143	147	123	133	150	150	128	138	171	179
WAC	ACF38	-85.6611	10.9318	129	139	152	152	143	147	123	133	150	150	128	138	171	179
WAC	ACF39	-85.6589	10.9314	125	129	152	152	131	143	123	133	150	150	128	130	169	181
WAC	ACF40	-85.663	10.9313	139	139	152	156	137	147	123	133	160	160	122	138	169	181
WAC	ACM42	-85.6648	10.9319	129	139	152	152	143	147	123	133	150	150	128	138	171	179
WAC	ACF43	-85.6648	10.9319	129	139	152	152	143	147	123	133	150	150	128	138	171	171
WAC	ACM44	-85.6647	10.9318	139	139	152	156	137	147	123	133	160	160	122	138	179	179
WAC	ACF47	-85.6656	10.9314	129	139	152	156	137	147	123	133	150	150	128	128	171	179
WAC	ACF49	-85.6662	10.9319	129	139	152	152	143	147	123	133	150	150	128	138	171	179
WAC	ACM51	-85.6664	10.9322	129	129	152	152	131	143	123	133	150	150	120	138	171	179
WAC	ACM53	-85.6667	10.933	129	139	152	152	143	147	123	133	0	0	128	138	171	175
WAC	ACF54	-85.6677	10.9334	129	129	152	152	131	143	123	133	150	150	128	130	171	179
WAC	ACM57	-85.6681	10.9337	129	139	152	152	131	147	123	133	146	146	120	138	171	175
WAC	Acf58	-85.6682	10.9336	129	139	152	152	143	147	123	133	150	150	128	138	171	179
WMU	MUM1	-85.7106	10.9074	125	125	152	152	131	143	121	123	146	160	152	152	175	175
WMU	MUF3	-85.7107	10.9082	131	139	152	166	143	147	121	123	150	150	128	128	171	179
WMU	MUM4	-85.7108	10.9095	125	139	152	166	131	147	121	123	0	0	128	128	179	179
WMU	MUF6	-85.7112	10.9088	139	139	152	152	143	147	121	123	146	150	128	128	171	171
WMU	MUF9	-85.711	10.9087	125	125	152	152	131	143	123	123	146	146	128	128	179	179
WMU	MUF12	-85.7091	10.908	125	129	0	0	131	143	121	121	150	160	128	128	0	0
WMU	MUF13	-85.7016	10.9076	125	125	152	166	131	147	123	123	0	0	128	128	171	171
WMU	MUF14	-85.6996	10.9079	129	139	152	166	143	147	123	123	146	150	128	128	171	179
WMU	MUF16	-85.6932	10.9087	129	139	152	152	143	147	121	123	146	150	128	128	171	171
WMU	MUF17	-85.6913	10.9095	139	139	152	152	143	147	123	123	150	150	122	128	181	181
WMU	MUF20	-85.6907	10.9096	129	139	152	156	147	157	121	123	150	160	128	136	171	179
WMU	MUF22	-85.6856	10.9155	125	125	152	152	131	131	121	123	146	150	128	136	171	175
WMU	MUF24	-85.6822	10.9191	129	139	152	152	143	147	121	123	146	150	128	128	171	179
WMU	MUF25	-85.6821	10.9191	129	139	152	166	131	143	121	123	146	150	120	128	171	179
WMU	MUF29	-85.6839	10.9277	125	125	0	0	131	143	121	123	146	150	120	120	171	179
WMU	MUF34	-85.6841	10.9261	131	139	152	152	143	147	123	123	150	150	128	128	179	179
WMU	MUF37	-85.6844	10.9265	131	139	152	166	143	147	123	123	150	150	128	128	171	179
WMU	MUF41	-85.6848	10.9254	129	139	152	166	143	147	121	123	150	150	128	128	171	179
WMU	MUF42	-85.6852	10.9266	129	139	152	166	143	147	123	123	150	150	128	128	171	179
WMU	MUM45	-85.6855	10.927	125	125	152	152	131	131	121	123	150	150	120	120	171	175
WMU	MUM46	-85.6854	10.927	125	125	152	152	131	131	121	123	146	146	120	128	171	175
WMU	MUM47	-85.6854	10.9269	125	125	152	152	131	131	121	123	0	0	120	120	171	175
WMU	MUM48	-85.6854	10.9269	125	125	152	152	131	131	121	123	150	160	120	120	171	175
WMU	MUF49	-85.6845	10.9287	129	139	152	166	143	147	121	123	146	146	128	128	171	179
WMU	MUF-50	-85.6862	10.9321	129	139	152	166	143	147	123	123	150	150	128	128	171	179
WHO	HF7	-85.5956	10.7128	129	139	0	0	143	147	123	123	146	146	128	128	171	179
WHO	HM10	-85.5692	10.7215	125	125	152	152	131	131	121	123	150	150	120	120	171	175
WHO	HF12	-85.5692	10.7215	125	125	152	152	131	131	121	123	150	150	120	136	171	171
WHO	HM13	-85.5691	10.7217	127	127	0	0	145	145	123	123	150	150	128	128	187	189
WHO	HF14	-85.5691	10.7218	125	125	152	152	131	143	121	123	150	150	136	136	171	171
WHO	HM15	-85.569	10.7217	125	125	152	152	131	147	121	123	146	150	128	136	175	175
WHO	HF16	-85.5691	10.7218	125	125	152	152	131	143	121	121	146	146	120	128	179	179
WHO	HM17	-85.569	10.7218	125	125	152	152	131	131	121	123	146	146	128	136	175	175
WHO	HM18	-85.569	10.7218	125	125	152	152	131	131	121	123	146	150	120	120	171	175
WHO	HM20	-85.5693	10.7218	125	125	152	152	131	131	121	123	0	0	0	0	171	175
WHO	HF21	-85.5693	10.7219	125	125	152	152	131	143	121	123	146	150	130	136	175	179
WHO	HM22	-85.5693	10.7219	125	125	0	0	131	131	121	123	146	150	136	136	171	175
WHO	HF23	-85.555	10.7051	119	119	152	152	143	143	121	123	146	150	120	130	175	175
WHO	HF24	-85.5553	10.7051	125	125	152	152	131	131	121	123	146	150	136	136	175	175
WHO	HF29	-85.5973	10.7176	125	127	152	152	131	143	121	123	150	150	120	134	171	175
WHO	HM31	-85.5974	10.7177	125	125	152	152	131	143	121	123	146	146	128	128	171	179
WHO	HF32	-85.5973	10.7178	125	125	152	152	131	131	121	123	146	146	120	120	171	179
WHO	HF34	-85.5971	10.7179	125	125	152	152	131	131	121	123	150	150	128	128	171	179
WHO	HF35	-85.597	10.7215	125	125	152	152	131	131	121	123	150	158	128	128	171	179
WHO	HM36	-85.5974	10.7232	125	125	152	152	131	131	121	123	146	150	120	120	171	179
WHO	HF37	-85.5976	10.7232	125	125	152	152	131	131	121	123	146	146	128	128	171	179
WHO	HM38	-85.5976	10.7232	125	125	152	152	143	143	121	123	146	150	128	128	171	179
WHO	HF40	-85.5983	10.7238	125	125	152	152	131	143	121	123	146	146	128	128	171	179
WHO	HM42	-85.5963	10.7121	125	125	0	0	131	131	121	123	146	146	120	128	171	179
WHO	HF44	-85.5968	10.7097	125	125	152	152	131	143	121	123	150	160	124	124	171	179
WHO	HM45	-85.5969	10.7098	125	125	152	152	131	131	121	123	146	150	120	120	175	179
WHO	HF46	-85.5969	10.7097	125	125	152	152	131	131	121	123	150	150	120	128	171	179
WHO	HF47	-85.5981	10.7065	125	125	152	152	131	131	121	123	146	150	120	120	171	179
WHO	HM48	-85.5983	10.7054	125	125	152	152	131	131	121	123	146	150	120	120	0	0
WHO	HF50	-85.5988	10.701	125	125	152	152	131	131	121	123	146	150	130	130	171	179
WHO	HF51	-85.5987	10.7006	125	125	152	152	131	143	121	121	146	146	120	128	171	171
WHO	HF53	-85.5988	10.6999	125	139	152	152	131	143	121	121	146	160	120	136	171	171
WHO	HF59	-85.5899	10.7241	125	125	152	152	133	133	121	121	146	150	136	136	171	175
WHO	HM60	-85.5861	10.7287	125	125	152	152	133	133	121	123	146	150	120	120	0	0
WHO	HF61	-85.586	10.7286	125	125	152	152	133	133	121	123	146	150	120	120	171	175
WHO	HM62	-85.5874	10.7266	125	125	152	152	133	133	121	123	146	146	120	120	171	179
WHO	HF63	-85.5912	10.7061	125	125	152	152	133	133	121	123	146	150	120	120	171	175
WHO	HM64	-85.583	10.705	125	125	152	152	133	133	121	123	146	146	120	120	175	175
WHO	HM66	-85.5808	10.7075	125	125	152	152	133	133	121	123	146	146	120	136	175	179
WHO	HF65	-85.5798	10.7121	125	125	152	152	133	151	121	123	146	146	120	120	175	179
WHO	HF66	-85.5831	10.7148	125	125	152	152	133	133	121	123	146	146	120	136	171	175
WHO	HM67	-85.5831	10.7149	125	125	152	152	133	133	121	123	146	146	128	136	171	179
WHO	HF68	-85.583	10.7153	125	125	152	152	133	133	121	123	146	146	126	136	171	179
WHO	HF69	-85.5947	10.7148	125	125	152	152	133	133	121	123	146	148	136	136	171	179
WHO	HM70	-85.5668	10.718	125	125	152	170	133	147	121	123	146	146	120	136	171	171
WHO	HM71	-85.5624	10.7133	127	127	164	164	141	143	121	123	146	146	120	120	171	179
WHO	HF72	-85.5624	10.7136	125	125	152	152	0	0	121	123	146	146	120	120	175	175
WHO	HM74	-85.5622	10.714	125	125	152	152	133	133	121	123	146	150	120	120	171	175
WHO	HF75	-85.5623	10.714	125	125	152	152	133	133	121	123	146	146	120	120	171	179
WHO	HM76	-85.5622	10.7145	125	125	152	152	133	133	121	123	146	146	136	136	171	179
WHO	HF77	-85.562	10.7149	125	125	152	152	133	133	121	123	146	150	120	120	171	171
WHO	HF78	-85.5619	10.7148	125	125	152	152	133	149	121	123	146	146	120	120	171	179
WHO	HF79	-85.5616	10.7147	125	125	152	152	133	133	121	123	146	146	120	120	171	179
WHO	HM80	-85.5616	10.7149	125	125	152	152	133	133	121	123	146	150	120	120	171	171
WHO	HF81	-85.562	10.7139	125	125	152	152	133	133	121	123	150	150	120	120	171	171
WHO	HM82	-85.5619	10.7139	125	125	152	152	133	133	121	123	146	146	120	120	171	171
WHO	HF83	-85.5617	10.7138	125	125	152	152	133	133	121	123	146	150	120	120	171	179
WHO	HM84	-85.5617	10.7139	125	125	152	152	133	149	121	123	146	146	128	128	171	179
WHO	HM85	-85.5619	10.7137	125	125	152	152	133	133	121	123	150	150	120	120	171	171
WHO	HM86	-85.5619	10.7136	125	125	152	152	133	133	121	123	146	150	120	120	171	179
WHO	HM87	-85.5617	10.7135	125	125	152	152	133	133	121	123	146	150	120	120	171	179
WHO	HM88	-85.5618	10.7135	125	125	152	152	133	133	121	123	146	146	120	120	171	179
WHO	HF89	-85.5618	10.7132	125	125	152	152	133	133	121	123	146	146	120	120	171	179
WHO	HM91	-85.5676	10.7143	125	125	152	152	133	133	121	123	146	146	120	120	171	179
WHO	HM92	-85.5629	10.7136	125	125	152	152	133	133	121	123	146	146	120	120	171	179
WHO	HM93	-85.561	10.7117	125	125	152	152	133	133	121	123	146	146	120	120	171	171
WHO	HM94	-85.5579	10.7087	125	125	152	152	133	133	121	123	146	146	120	120	171	179
WHO	HM95	-85.5578	10.7084	125	125	152	152	0	0	121	123	146	146	120	136	171	171
WHO	HF96	-85.5575	10.7081	125	125	152	152	133	133	121	123	146	146	120	120	171	171
WHO	HF97	-85.5574	10.7081	125	125	152	152	133	133	121	123	146	146	120	120	171	179
WHO	HF98	-85.5572	10.708	125	125	152	152	133	133	121	123	146	146	120	120	171	171
WHO	HF99	-85.5574	10.7079	125	125	152	152	133	133	121	123	146	146	120	120	171	179
WHO	HF100	-85.5574	10.7079	125	125	152	152	133	133	121	123	146	150	120	136	171	179
WHO	HF101	-85.5572	10.7077	125	125	152	152	133	133	121	123	146	150	120	120	171	179
WHO	HF102	-85.5569	10.7073	127	127	152	164	0	0	121	123	146	146	120	120	171	179
WHO	HM103	-85.5562	10.7067	125	125	152	152	133	133	121	123	146	146	120	120	171	179
WHO	HF104	-85.5556	10.7057	125	125	152	152	133	133	121	123	146	146	120	120	171	179
WHO	HF105	-85.5553	10.7056	125	125	152	152	133	133	121	123	146	146	136	136	171	179
WHO	HF106	-85.5554	10.7053	125	125	152	152	133	133	121	123	146	146	120	136	171	171
WHO	HM107	-85.5553	10.7053	125	125	152	152	133	133	121	123	146	146	120	120	171	179
WHO	HM109	-85.555	10.7055	125	125	152	152	133	133	121	123	146	146	120	136	171	171
WHO	HF111	-85.5545	10.7044	125	125	152	152	0	0	121	123	146	150	120	120	171	179
WHO	HM112	-85.5547	10.7043	125	125	152	152	133	133	121	123	146	146	120	120	171	179
WHO	HM113	-85.5945	10.7173	125	125	152	152	0	0	121	123	146	146	120	120	171	171
WHO	HF114	-85.5945	10.7173	125	125	152	152	133	147	121	123	150	150	136	136	171	171
WHO	HM115	-85.5944	10.7172	125	125	152	152	0	0	121	123	146	146	134	134	171	179
WHO	HM116	-85.5945	10.7172	125	125	152	152	133	133	121	123	146	146	120	134	171	179
WHO	HM117	-85.5945	10.7172	125	125	152	152	133	133	121	123	146	146	120	120	171	171
WHO	HF118	-85.5944	10.7171	125	125	152	152	133	133	121	123	146	146	134	134	171	171
WHO	HF119	-85.5945	10.7171	125	125	152	152	147	147	121	123	146	150	120	120	171	179
WHO	HF120	-85.5945	10.717	125	125	152	152	133	133	121	123	146	146	134	134	171	171
WHO	HF121	-85.5946	10.7166	139	139	152	170	0	0	123	123	150	150	120	120	171	179
WHO	HM122	-85.5965	10.7166	125	125	152	152	133	133	121	123	146	146	0	0	171	171
WHO	HM123	-85.5966	10.7168	125	125	152	152	0	0	121	123	146	146	120	120	175	175
WHO	HM124	-85.5967	10.7169	125	125	152	152	0	0	121	123	146	150	134	134	171	171
WHO	HM125	-85.5965	10.7168	125	125	152	152	133	133	121	123	146	150	120	120	171	171
WHO	HM126	-85.5964	10.7169	125	125	152	152	133	133	121	123	146	146	120	120	171	171
WHO	HM127	-85.596	10.7158	125	125	152	152	133	133	121	123	146	146	134	134	171	179
WHO	HM128	-85.596	10.7159	125	125	152	152	133	133	121	123	146	146	134	134	171	175
WHO	HF129	-85.5965	10.7151	125	125	152	152	147	147	121	123	146	146	120	120	171	175
WHO	HM130	-85.5963	10.715	125	125	152	170	133	147	121	123	146	146	120	120	171	179

## Sheet: seeds
Sample	Pop	SPO44	SPO44	SPO40	SPO40	SPO28	SPO28	SPO33	SPO33	SPO42	SPO42	SPO57	SPO57	SPO29	SPO29
ACF-38	PAC	129	139	152	152	143	147	123	133	150	150	128	138	171	179
ACF38_2A	PAC	129	139	152	152	143	147	123	133	150	150	128	138	171	179
ACF38_3A	PAC	129	129	152	152	143	147	123	133	150	150	128	138	171	179
ACF38_4A	PAC	129	129	152	152	143	143	123	133	150	150	124	136	171	179
ACF38_5A	PAC	129	129	152	152	143	147	123	133	150	150	128	128	171	179
ACF38_6A	PAC	129	129	152	152	131	147	123	133	150	150	128	128	171	179
ACF38_7A	PAC	129	139	152	152	143	147	123	133	150	150	128	138	171	179
ACF38_8A	PAC	129	139	152	152	143	147	123	133	150	150	128	138	171	171
ACF38_11A	PAC	129	139	152	152	131	143	123	133	150	150	128	138	171	171
ACF38_14A	PAC	129	139	152	152	143	147	123	133	150	150	128	138	171	179
ACF38_15A	PAC	129	139	152	152	143	147	123	133	150	150	128	138	171	179
ACF38_17A	PAC	129	139	152	152	143	147	123	133	150	150	128	138	171	179
ACF38_21A	PAC	129	129	152	152	143	147	123	133	150	150	120	128	171	179
ACF-15	PAC	129	139	152	152	143	147	123	133	150	150	128	138	177	177
ACF-15_1A	PAC	129	139	152	156	143	143	123	123	146	150	136	136	171	179
ACF-15_1B	PAC	129	139	152	152	147	157	123	133	150	158	136	136	171	179
ACF-15_7A	PAC	129	129	152	152	157	157	123	133	150	158	128	134	179	179
ACF-15_7B	PAC	129	139	152	152	157	157	123	123	150	150	134	134	171	179
ACF-15_8A	PAC	129	139	152	156	157	157	123	123	150	150	134	134	171	179
ACF-15_9A	PAC	129	139	152	156	147	157	123	123	146	150	134	134	179	179
ACF-15_10A	PAC	129	139	152	152	147	147	123	123	146	150	136	136	179	179
ACF-15_11A	PAC	129	139	152	152	143	147	123	133	150	150	136	136	171	179
ACF-15_13A	PAC	129	125	152	152	147	147	123	133	146	150	136	136	179	179
ACF-15_14A	PAC	129	129	152	152	147	157	123	133	146	150	136	136	179	179
ACF-15_15A	PAC	129	129	152	152	147	147	123	133	150	150	128	128	171	179
ACF-6	PAC	129	139	152	152	143	147	123	133	150	150	132	132	171	179
ACF-6_7A	PAC	129	139	152	152	143	143	123	133	146	150	128	128	171	179
ACF-6_8A	PAC	129	139	152	152	147	147	123	133	146	150	128	128	171	179
ACF-6_9A	PAC	129	139	152	152	143	147	123	133	150	150	120	128	171	171
ACF-6_10A	PAC	129	139	152	152	143	147	123	133	150	150	120	128	171	179
ACF-6_11A	PAC	129	139	152	152	143	147	123	133	150	150	128	136	171	179
ACF-26	PAC	125	139	152	152	131	143	123	133	150	150	128	128	171	179
ACF-26_1A	PAC	129	139	152	152	143	143	123	133	150	150	128	128	171	179
ACF-26_2A	PAC	129	139	152	152	143	147	123	133	150	150	128	128	171	179
ACF-26_2B	PAC	129	139	152	152	143	143	123	133	146	150	128	128	171	179
ACF-26_3A	PAC	129	139	152	152	143	147	123	133	150	150	128	128	171	179
ACF-26_3B	PAC	129	129	152	152	147	147	123	133	150	150	128	128	171	179
ACF-26_5A	PAC	129	139	152	152	147	147	123	123	150	150	128	128	171	171
ACF-26_5B	PAC	129	139	152	152	143	147	123	133	150	150	128	128	171	179
ACF-26_6A	PAC	129	139	152	152	143	143	123	133	150	150	128	128	171	179
ACF-26_6B	PAC	129	139	152	152	143	147	123	123	150	150	128	128	179	179
ACF-26_7A	PAC	129	139	152	152	143	147	123	133	150	150	128	128	171	179
ACF-26_11A	PAC	129	139	152	152	143	147	123	133	150	150	128	128	171	179
ACF-26_12A	PAC	129	139	152	152	143	143	123	133	150	150	128	128	171	179
ACF-26_12B	PAC	129	139	152	152	143	147	123	133	150	150	128	128	171	179
ACF-26_14A	PAC	129	129	152	152	143	147	123	133	150	150	128	128	171	179
ACF-26_14B	PAC	129	139	152	152	143	147	123	133	150	150	128	128	171	179
ACF-26_15A	PAC	129	129	152	152	143	143	123	133	150	150	128	128	171	179
ACF-26_15B	PAC	129	139	152	152	143	147	123	133	150	150	128	128	171	179
ACF-16	PAC	129	139	152	152	143	147	123	133	150	150	128	128	171	179
ACF-16_1A	PAC	129	139	152	152	139	143	123	133	150	150	128	128	171	179
ACF-16_2A	PAC	129	139	152	152	143	147	123	133	150	150	128	128	171	179
ACF-16_3A	PAC	129	139	152	152	143	147	123	133	150	150	128	128	171	179
ACF-16_5A	PAC	129	129	152	152	143	143	123	133	146	150	128	128	171	179
ACF-16_6A	PAC	129	139	152	152	143	147	123	133	150	150	128	128	171	179
ACF-16_7A	PAC	129	139	152	152	143	147	123	133	150	150	128	128	171	179
ACF-16_8A	PAC	129	139	152	152	143	147	123	123	150	150	128	128	171	179
ACF-16_9A	PAC	129	139	152	152	147	147	123	133	146	150	128	128	171	179
ACF-16_11A	PAC	129	139	152	152	143	147	123	133	150	150	128	128	171	179
ACF-43	PAC	129	139	152	152	143	147	123	133	150	150	128	138	171	171
ACF-43_2A	PAC	129	129	152	152	143	147	123	133	150	150	128	128	171	171
ACF-43_2B	PAC	129	139	152	152	143	147	123	123	146	150	128	128	179	179
ACF-43_3B	PAC	129	139	152	152	143	143	123	133	146	150	128	128	171	171
ACF-43_4A	PAC	129	129	152	152	139	143	123	133	150	150	128	128	171	171
ACF-43_4B	PAC	129	139	152	152	143	143	123	133	146	150	128	128	171	171
ACF-43_5B	PAC	129	139	152	152	143	143	123	133	146	150	128	128	171	171
ACF-43_6A	PAC	129	139	152	152	143	143	123	133	146	150	128	128	171	171
ACF-43_7A	PAC	129	139	152	152	143	143	123	133	150	150	128	128	171	171
ACF-43_7B	PAC	129	139	152	152	143	143	123	133	146	150	128	128	171	171
ACF-40	PAC	139	139	152	156	137	147	123	133	160	160	122	138	169	181
ACF-40_1A	PAC	129	129	152	158	143	157	123	123	150	158	122	128	169	181
ACF-40_2A	PAC	129	139	152	152	131	137	123	123	146	158	122	122	171	181
ACF-40_11A	PAC	129	139	152	152	143	147	123	123	158	158	128	128	181	185
ACF-40_16A	PAC	129	139	152	158	131	147	123	123	158	158	130	138	171	175
ACF-40_16B	PAC	129	139	152	158	137	147	123	123	158	158	120	120	171	181
ACF-40_17A	PAC	129	139	152	152	143	143	123	123	158	158	122	122	169	181
ACF-40_17B	PAC	129	139	152	152	143	147	123	123	150	158	122	122	181	181
ACF-39	PAC	125	129	152	152	131	143	123	133	150	150	128	130	169	181
ACF-39_1A	PAC	129	139	152	158	143	147	123	123	150	150	122	122	181	181
ACF-39_4A	PAC	129	139	152	166	137	147	123	123	158	158	128	128	171	179
ACF-39_5A	PAC	129	139	152	158	143	143	123	123	158	158	122	122	169	181
ACF-39_6A	PAC	129	139	152	152	143	147	123	123	150	150	122	122	181	181
ACF-39_7A	PAC	129	139	152	158	137	143	123	123	158	158	122	122	181	181
ACF-39_9A	PAC	129	139	152	158	147	147	123	123	158	158	122	122	179	181
ACF-39_12A	PAC	129	139	152	152	137	147	123	123	158	158	122	122	179	179
ACF-39_15A	PAC	129	139	152	152	143	143	123	123	158	158	122	122	181	181
ACF-18	PAC	129	139	152	152	143	147	123	133	150	150	128	138	171	179
ACF-18_1B	PAC	129	139	152	152	131	143	123	123	146	150	128	128	171	179
ACF-18_2A	PAC	129	139	152	152	143	143	123	123	150	150	128	128	171	179
ACF-18_3A	PAC	129	129	152	152	131	147	123	123	150	150	128	128	171	179
ACF-18_4A	PAC	129	139	152	152	143	147	123	123	150	150	128	128	171	179
ACF-18_5A	PAC	129	125	152	152	131	131	123	123	146	150	136	136	171	179
ACF-18_6A	PAC	129	129	152	152	143	147	123	123	150	150	124	128	171	179
ACF-18_8A	PAC	129	129	152	152	143	143	123	123	146	150	128	128	171	179
ACF-18_8B	PAC	129	129	152	152	143	147	123	123	146	150	126	126	171	179
ACF-18_8C	PAC	129	129	152	152	131	147	123	123	146	150	128	128	171	179
ACF-18_9A	PAC	129	125	152	152	131	143	123	123	150	150	128	128	171	179
ACF-18_10A	PAC	129	129	152	152	131	147	123	123	146	150	128	128	171	179
ACF-18_10B	PAC	129	129	152	152	131	143	123	123	150	150	128	128	171	179
ACF-18_11C	PAC	129	139	152	152	143	147	123	123	150	150	124	128	171	179
ACF-18_12A	PAC	129	139	152	152	143	147	123	123	150	150	128	128	171	179
ACF-18_13A	PAC	129	139	152	152	143	147	123	123	150	150	128	128	171	179
ACF-18_14A	PAC	129	139	152	152	143	147	123	123	146	150	120	120	171	179
ACF-18_15A	PAC	129	129	152	152	131	143	123	123	146	146	128	128	171	171
ACF-1	PAC	129	139	152	152	143	147	123	133	150	150	128	138	171	179
ACF-1_1A	PAC	129	139	152	152	143	147	123	123	150	150	128	128	171	179
ACF-1_3B	PAC	129	139	152	152	143	147	123	123	150	150	128	128	171	179
ACF-1_4A	PAC	129	139	152	152	143	147	123	123	150	150	128	128	171	179
ACF-1_4B	PAC	129	139	152	152	143	147	123	123	150	150	128	128	171	179
ACF-1_6A	PAC	129	139	152	152	143	147	123	123	150	150	128	128	171	179
ACF-1_7A	PAC	129	139	152	152	147	147	123	123	150	150	128	128	171	179
ACF-1_9A	PAC	129	139	152	152	143	147	123	123	146	150	128	128	171	179
ACF-1_10A	PAC	129	139	152	152	143	147	123	123	150	150	128	128	171	179
ACF-1_11A	PAC	129	139	152	152	131	147	123	123	150	150	128	128	171	179
ACF-1_12A	PAC	129	139	152	152	143	147	123	123	146	146	128	128	171	171
ACF-1_13A	PAC	129	139	152	152	143	147	123	123	150	150	128	128	171	179
ACF-1_13B	PAC	129	139	152	152	143	147	123	123	146	150	128	128	171	179
ACF-1_13C	PAC	129	139	152	152	147	147	123	123	146	150	128	128	171	179
ACF-1_15A	PAC	129	139	152	152	143	147	123	123	146	150	128	128	171	179
ACF-19	WAC	129	139	152	152	143	147	123	133	150	150	128	138	171	179
ACF19_2A	WAC	129	139	152	152	131	143	123	133	150	150	120	128	171	179
ACF19_2B	WAC	129	139	152	152	143	147	123	133	150	150	128	138	171	179
ACF19_3A	WAC	129	129	152	152	131	143	123	133	150	150	136	138	171	179
ACF19_4A	WAC	129	129	152	152	143	147	123	133	150	150	128	138	171	179
ACF19_7B	WAC	129	129	152	152	131	143	123	133	150	150	128	138	171	179
ACF19_8B	WAC	129	139	152	152	143	147	123	133	150	150	128	138	171	179
ACF19_14A	WAC	129	129	152	152	131	147	123	133	146	150	128	138	171	179
ACF19_16A	WAC	129	139	152	152	143	147	123	133	150	150	128	128	171	179
ACF19_18A	WAC	129	139	152	152	143	147	123	133	150	150	128	128	171	179
ACF19_18B	WAC	129	129	152	152	157	157	123	133	146	150	120	128	171	179
ACF19_19B	WAC	129	129	152	152	157	157	123	133	146	150	128	128	171	179
ACF-31	WAC	125	129	152	152	131	147	123	133	146	150	130	138	179	179
ACF-31_2A	WAC	129	129	152	152	131	147	123	133	146	158	128	128	179	179
ACF-31_3A	WAC	129	129	152	152	131	147	123	133	146	158	128	128	179	179
ACF-31_4A	WAC	129	129	152	152	131	147	123	133	146	158	128	128	179	179
ACF-31_5A	WAC	129	129	152	152	131	147	123	133	146	146	128	128	179	179
ACF-31_5B	WAC	129	129	152	152	131	147	123	133	146	158	128	128	179	179
ACF-31_6A	WAC	129	129	152	152	131	147	123	133	146	146	128	128	179	179
ACF-31_6B	WAC	129	129	152	152	131	147	123	123	158	158	128	128	171	179
ACF-31_7A	WAC	129	129	152	152	143	143	123	123	158	158	128	128	179	179
ACF-31_8A	WAC	129	129	152	152	131	147	123	133	146	158	128	128	179	179
ACF-31_11A	WAC	129	125	152	152	131	147	123	133	146	158	128	128	179	179
ACF-31_13A	WAC	129	129	152	152	131	147	123	133	146	146	128	128	179	179
ACF-31_15A	WAC	129	129	152	152	131	131	123	133	158	158	128	128	179	179
ACF-49	WAC	129	139	152	152	143	147	123	133	150	150	128	138	171	179
ACF-49_1A	WAC	129	129	152	156	131	147	123	133	146	146	128	138	179	179
ACF-49_2A	WAC	129	125	152	152	143	143	123	133	158	158	138	138	179	179
ACF-49_2B	WAC	129	129	152	152	131	147	123	133	146	158	120	120	171	179
ACF-49_3A	WAC	129	129	152	152	143	157	123	133	146	146	128	138	171	179
ACF-49_4A	WAC	129	129	152	152	131	143	123	123	158	158	136	136	171	179
ACF-49_5A	WAC	129	139	152	154	143	157	123	123	158	158	146	146	171	171
ACF-49_6A	WAC	129	139	152	152	143	147	123	123	150	150	128	128	171	171
ACF-24	WAC	129	129	152	152	143	147	123	133	150	150	128	128	171	179
ACF-24_3A	WAC	129	139	152	152	143	143	123	123	158	158	128	128	171	179
ACF-24_5A	WAC	129	139	152	152	143	147	123	123	150	150	128	128	171	179
ACF-24_7B	WAC	129	139	152	152	143	147	123	123	150	150	128	128	171	179
ACF-24_7C	WAC	129	139	152	152	143	147	123	123	150	150	128	128	171	179
ACF-24_8A	WAC	129	139	152	152	143	147	123	123	150	158	128	128	171	179
ACF-24_9A	WAC	129	139	152	152	143	147	123	123	150	150	128	128	171	179
ACF-24_9B	WAC	129	139	152	152	143	147	123	123	150	150	128	128	171	179
ACF-24_10A	WAC	129	139	152	152	143	147	123	123	150	150	128	128	171	179
ACF-24_12A	WAC	129	139	152	152	143	147	123	123	150	158	128	128	171	179
ACF-24_12A	WAC	129	139	152	152	143	147	123	123	150	150	128	128	171	179
ACF-24_15A	WAC	129	139	152	152	137	147	123	123	158	158	128	128	171	179
ACF-12	WAC	129	139	152	152	143	147	123	123	146	158	120	128	171	179
ACF-12_1B	WAC	129	139	152	152	131	147	123	123	146	146	120	120	171	179
ACF-12_2A	WAC	129	139	152	156	143	147	123	123	158	158	128	128	171	179
ACF-12_3A	WAC	129	129	152	152	131	147	123	123	146	150	120	120	171	179
ACF-12_4A	WAC	129	125	152	152	147	147	123	123	146	150	120	120	171	179
ACF-12_4B	WAC	129	139	152	152	147	147	123	123	146	146	120	120	171	179
ACF-12_5A	WAC	129	139	152	152	131	147	123	123	150	150	120	120	179	179
ACF-12_5B	WAC	129	139	152	152	131	147	123	123	146	150	120	120	179	179
ACF-12_6A	WAC	129	125	152	152	131	147	123	123	150	150	120	120	179	179
ACF-12_7B	WAC	129	129	152	152	131	147	123	123	146	150	120	120	171	179
ACF-12_10A	WAC	129	139	152	152	131	147	123	123	158	158	120	120	179	179
ACF-12_11A	WAC	129	125	152	156	131	131	123	123	146	150	128	128	179	179
ACF-54	WAC	129	129	152	152	131	143	123	133	150	150	128	130	171	179
ACF-54_1B	WAC	129	129	152	152	143	143	123	123	146	150	120	120	179	179
ACF-54_2A	WAC	129	139	152	166	143	147	123	123	146	150	128	128	171	179
ACF-54_3A	WAC	129	139	152	152	143	147	123	123	146	150	128	128	171	171
ACF-54_9B	WAC	129	139	152	166	143	147	123	123	150	150	128	128	171	179
ACF-54_12A	WAC	129	129	152	152	143	147	123	123	146	150	120	128	171	179
ACF-54_12C	WAC	129	139	152	166	131	143	123	123	150	150	128	128	171	171
ACF-54_13A	WAC	129	139	152	166	131	143	123	123	146	150	128	128	171	171
ACF-54_14B	WAC	129	139	152	166	143	147	123	123	150	150	128	128	171	179
Acf-58	WAC	129	139	152	152	143	147	123	133	150	150	128	138	171	179
ACF-58_1A	WAC	129	139	152	152	131	147	123	123	150	150	128	128	171	171
ACF-58_2A	WAC	129	125	152	152	143	147	123	123	150	150	128	128	171	179
ACF-58_4A	WAC	129	125	152	152	131	147	123	123	146	150	128	128	171	179
ACF-58_5A	WAC	129	139	152	152	131	147	123	123	146	150	124	128	171	179
ACF-58_6A	WAC	129	139	152	152	131	147	123	123	150	150	128	128	171	179
ACF-58_7A	WAC	129	139	152	152	131	147	123	123	150	150	128	128	171	179
ACF-58_8A	WAC	129	125	152	152	131	147	123	123	150	150	128	128	171	179
ACF-58_9A	WAC	129	139	152	152	131	143	123	123	146	150	128	128	171	179
ACF-58_10A	WAC	129	139	152	152	131	147	123	123	146	146	128	128	171	179
ACF-58_11A	WAC	129	129	152	152	131	147	123	123	150	150	128	128	171	179
ACF-58_12A	WAC	129	139	152	152	131	147	123	123	146	150	136	136	171	179
ACF-58_13A	WAC	129	139	152	152	131	147	123	123	150	150	128	128	171	179
ACF-58_14A	WAC	129	139	152	152	131	147	123	123	146	150	128	128	171	179
ACF-58_14B	WAC	129	139	152	152	131	147	123	123	150	150	128	128	171	179
ACF-36	WAC	129	129	152	152	143	147	123	133	150	150	128	138	171	179
ACF-36_1A	WAC	129	139	152	152	131	147	123	123	150	150	128	128	171	179
ACF-36_2A	WAC	129	139	152	152	131	143	123	123	150	150	128	128	171	179
ACF-36_3A	WAC	129	139	152	152	143	147	123	123	150	150	128	128	179	179
ACF-36_4A	WAC	129	139	152	152	143	147	123	123	146	146	128	128	171	171
ACF-36_5A	WAC	129	129	152	152	131	143	123	123	150	150	128	128	171	179
ACF-36_6A	WAC	129	139	152	152	131	147	123	123	146	150	120	120	171	171
ACF-36_8A	WAC	129	139	152	152	143	147	123	123	150	150	128	128	171	171
ACF-36_9A	WAC	129	139	152	152	131	147	123	123	150	150	128	128	171	179
ACF-36_10B	WAC	129	129	152	152	131	147	123	123	150	150	128	128	171	179
ACF-36_11A	WAC	129	139	152	152	143	147	123	123	150	150	128	128	171	179
ACF-36_12A	WAC	129	139	152	152	143	147	123	123	146	150	128	128	171	171
ACF-47	WAC	129	139	152	156	137	147	123	133	150	150	128	128	171	179
ACF-47_3A	WAC	129	129	152	152	143	147	123	123	150	150	128	128	171	179
ACF-47_3B	WAC	129	129	152	152	143	147	123	123	150	150	120	120	171	179
ACF-47_4A	WAC	129	139	152	152	143	147	123	123	146	150	128	128	179	179
ACF-47_4B	WAC	129	139	152	152	143	147	123	123	150	150	128	128	171	179
ACF-47_5A	WAC	129	139	152	152	143	147	123	123	150	150	128	128	171	179
ACF-47_7A	WAC	129	139	152	152	143	147	123	123	150	150	128	128	171	179
ACF-47_8A	WAC	129	139	152	152	143	147	123	123	150	158	128	128	171	179
ACF-47_9A	WAC	129	139	152	152	143	147	123	123	146	150	128	128	171	179
ACF-47_12A	WAC	129	139	152	152	143	147	123	123	150	150	128	128	171	179
ACF-47_15A	WAC	129	139	152	152	143	147	123	123	150	150	128	128	171	179
ACF-33	WAC	129	139	152	152	143	147	123	133	150	150	128	138	171	179
ACF-33_1A	WAC	129	139	152	152	143	147	123	123	150	150	128	128	171	179
ACF-33_2A	WAC	125	139	152	152	143	147	123	123	146	146	128	128	171	171
ACF-33_3A	WAC	125	129	152	152	131	147	123	123	146	150	120	120	171	171
ACF-33_6A	WAC	125	139	152	152	143	147	123	123	146	146	128	128	171	179
ACF-33_7A	WAC	129	139	152	152	143	147	123	123	150	150	128	128	171	179
ACF-33_8A	WAC	129	139	152	152	143	147	123	123	150	150	128	128	171	179
ACF-33_9A	WAC	129	139	152	152	143	147	123	123	150	150	128	128	171	179
ACF-33_11A	WAC	129	139	152	152	143	147	123	123	150	150	128	128	171	179
ACF-33_12A	WAC	129	139	152	152	143	147	123	123	150	150	128	128	171	179
ACF-33_13A	WAC	129	139	152	152	143	147	123	123	150	150	128	128	171	179
ACF-33_14A	WAC	129	139	152	152	143	147	123	123	150	150	128	128	171	179
MUF-3	PMU	131	139	152	166	143	147	121	123	150	150	128	128	171	179
MUF-3_1B	PMU	131	139	152	166	143	147	121	123	150	150	128	128	171	179
MUF-3_3B	PMU	131	139	152	166	143	147	121	123	150	150	128	128	171	179
MUF-3_4A	PMU	131	139	152	166	143	147	121	123	150	150	128	128	171	179
MUF-3_5A	PMU	131	139	152	166	143	147	121	123	150	150	128	128	171	179
MUF-3_7A	PMU	131	139	152	166	143	147	121	123	150	150	128	128	171	179
MUF-3_9A	PMU	139	139	152	166	143	147	121	123	150	150	128	128	171	179
MUF-3_10B	PMU	129	139	152	166	143	147	121	123	150	150	128	128	171	179
MUF-3_11A	PMU	129	139	152	166	143	147	121	123	150	150	128	128	171	179
MUF-3_12A	PMU	129	139	152	166	143	147	121	123	150	150	128	128	171	179
MUF-3_13A	PMU	129	139	152	166	143	147	121	123	150	150	128	128	171	179
MUF-3_15A	PMU	129	139	152	166	143	147	121	123	150	150	128	128	171	179
MUF-16	PMU	129	139	152	152	143	147	121	123	146	150	128	128	171	171
MUF-16_2A	PMU	129	139	152	152	143	147	121	123	146	150	128	128	171	179
MUF-16_2B	PMU	129	139	152	152	143	147	121	123	146	150	128	128	171	179
MUF-16_3A	PMU	139	139	152	152	147	147	121	123	146	146	128	128	171	175
MUF-16_3B	PMU	129	139	152	152	143	147	121	123	146	150	128	128	171	179
MUF-16_4A	PMU	129	139	152	166	143	147	121	123	150	150	128	128	171	179
MUF-16_4C	PMU	129	139	152	166	143	147	121	123	150	150	128	128	171	179
MUF-16_6A	PMU	139	139	152	166	143	147	121	123	146	150	128	128	171	179
MUF-16_7A	PMU	129	139	152	166	143	147	121	123	146	150	128	128	171	179
MUF-16_9A	PMU	129	139	152	166	143	147	121	123	150	150	128	128	171	179
MUF-16_10A	PMU	129	139	152	166	143	147	121	123	150	150	128	128	171	179
MUF-16_11A	PMU	129	139	152	166	143	147	121	123	150	150	128	128	171	179
MUF-16_12C	PMU	129	139	152	166	143	147	121	123	150	150	128	128	171	179
MUF-16_13A	PMU	129	139	152	166	143	147	121	123	150	150	128	128	171	179
MUF-16_14A	PMU	129	139	152	166	143	147	119	123	150	150	128	128	171	179
MUF-16_14B	PMU	129	139	152	166	143	147	121	123	150	150	128	128	171	179
MUF-16_15A	PMU	129	139	152	166	143	147	121	123	146	150	128	128	171	179
MUF-17	PMU	139	139	152	152	143	147	123	123	150	150	122	128	181	181
MUF-17_1A	PMU	129	139	152	156	143	147	121	123	150	150	122	128	179	181
MUF-17_3A	PMU	129	139	152	156	143	147	121	123	150	150	122	122	181	181
MUF-17_5A	PMU	129	139	152	156	143	147	121	123	150	150	122	122	169	181
MUF-17_6A	PMU	139	139	152	156	147	147	121	123	150	150	122	122	169	181
MUF-17_8A	PMU	139	139	152	156	147	147	121	123	150	150	122	128	169	181
MUF-17_9A	PMU	139	139	152	156	147	147	121	123	150	150	128	128	171	181
MUF-17_10A	PMU	129	139	152	156	143	147	121	123	150	160	128	128	171	181
MUF-17_11A	PMU	139	139	152	156	147	147	121	123	150	160	122	128	171	181
MUF-17_13A	PMU	129	139	152	156	143	147	121	123	150	150	122	128	171	181
MUF-17_14A	PMU	129	139	152	156	143	147	121	123	150	150	128	138	171	181
MUF-17_15A	PMU	129	139	152	156	147	147	121	123	150	150	122	128	171	181
MUF-6	PMU	139	139	152	152	143	147	121	123	146	150	128	128	171	171
MUF-6_1A	PMU	129	139	152	166	143	147	121	123	150	150	128	128	171	179
MUF-6_2B	PMU	129	139	152	166	143	147	121	123	150	150	128	128	171	179
MUF-6_3A	PMU	139	139	152	166	143	147	121	123	150	150	128	128	171	179
MUF-6_4A	PMU	139	139	152	166	143	147	121	123	150	150	128	128	171	179
MUF-6_5A	PMU	129	139	152	166	143	147	121	123	150	150	128	128	171	179
MUF-6_6A	PMU	139	139	152	166	143	147	121	123	146	150	128	128	171	179
MUF-6_7A	PMU	129	139	152	166	143	147	121	123	150	150	128	128	171	179
MUF-6_8A	PMU	129	139	152	166	143	147	121	123	150	150	128	128	171	179
MUF-6_9A	PMU	129	139	152	166	143	147	121	123	150	150	128	128	171	179
MUF-6_11A	PMU	129	139	152	166	143	147	121	123	150	150	128	128	171	179
MUF-6_12A	PMU	129	139	152	166	143	147	121	123	150	150	128	128	171	179
MUF-6_14A	PMU	129	139	152	166	143	147	121	123	150	150	128	128	171	179
MUF-6_15A	PMU	129	139	152	166	143	147	121	123	150	150	128	128	171	179
MUF-14	PMU	129	139	152	166	143	147	123	123	146	150	128	128	171	179
MUF-14_2A	PMU	129	139	152	152	143	147	121	123	146	150	128	128	171	179
MUF-14_3A	PMU	129	139	152	162	143	147	121	123	146	150	128	138	171	179
MUF-14_4A	PMU	129	139	152	166	143	147	121	123	150	150	128	128	171	179
MUF-14_4B	PMU	129	139	166	166	143	147	121	123	150	150	128	138	171	179
MUF-14_6A	PMU	129	139	152	166	143	147	121	123	150	150	128	138	171	179
MUF-14_7A	PMU	129	139	152	166	147	147	121	123	150	150	128	128	171	179
MUF-14_8A	PMU	129	139	152	166	143	147	121	123	150	150	128	128	171	179
MUF-14_9A	PMU	129	139	158	166	143	147	121	123	150	150	128	138	171	179
MUF-14_10A	PMU	129	139	158	166	143	147	121	123	146	150	128	128	171	179
MUF-14_11A	PMU	129	139	158	166	143	147	121	123	146	150	128	138	171	179
MUF-14_14A	PMU	129	139	152	166	143	147	121	123	146	150	128	138	171	179
MUF-14_15A	PMU	129	139	152	166	143	147	121	123	146	150	128	138	171	179
MUF-37	PMU	131	139	152	166	143	147	123	123	150	150	128	128	171	179
MUF-37_2A	PMU	129	139	152	166	143	147	121	123	146	146	128	128	171	179
MUF-37_3A	PMU	129	139	152	166	143	147	121	123	146	150	128	128	171	179
MUF-37_6A	PMU	129	139	152	166	143	147	121	123	150	150	128	128	171	179
MUF-37_7A	PMU	129	139	152	166	143	147	121	123	150	150	128	128	171	179
MUF-37_8A	PMU	129	139	152	166	143	147	121	123	150	150	128	128	171	179
MUF-37_9A	PMU	129	139	152	166	143	147	121	123	150	150	128	138	171	179
MUF-37_10A	PMU	129	139	152	152	143	147	121	123	146	150	128	138	171	179
MUF-37_12A	PMU	129	139	152	166	143	147	121	123	150	150	128	138	171	179
MUF-37_13A	PMU	129	139	152	166	143	147	121	123	150	150	128	128	171	179
MUF-37_15A	PMU	129	139	152	152	143	147	121	123	146	150	128	128	171	179
MUF-34	PMU	131	139	152	152	143	147	123	123	150	150	128	128	179	179
MUF-34_2B	PMU	129	139	152	166	143	147	121	123	146	150	128	128	171	179
MUF-34_3A	PMU	129	139	152	166	143	147	121	123	150	150	128	128	171	179
MUF-34_4A	PMU	129	139	152	152	143	147	121	123	146	150	128	138	171	179
MUF-34_5A	PMU	129	139	152	152	143	147	121	123	146	150	128	138	171	179
MUF-34_9A	PMU	129	139	152	166	143	147	121	123	150	150	128	128	171	179
MUF-34_10A	PMU	129	139	152	166	143	147	121	123	150	150	128	128	171	179
MUF-34_11A	PMU	129	139	152	166	143	147	121	123	146	150	128	128	171	179
MUF-34_12B	PMU	129	139	152	152	143	147	121	123	146	150	128	128	171	179
MUF-34_14A	PMU	129	139	152	166	143	147	121	123	146	150	128	128	171	179
MUF-34_15A	PMU	129	139	152	166	143	147	121	123	150	150	128	128	171	179
MUF-34_16A	PMU	129	139	152	166	143	147	121	123	150	150	128	138	171	179
MUF-34_17A	PMU	129	139	152	166	143	147	121	123	150	150	128	138	171	179
MUF-41	PMU	129	139	152	166	143	147	121	123	150	150	128	128	171	179
MUF-41_2A	PMU	129	139	152	166	143	147	121	123	150	150	128	128	171	179
MUF-41_3A	PMU	129	139	152	166	143	147	121	123	150	150	128	128	171	179
MUF-41_5A	PMU	129	139	152	166	143	147	121	123	150	150	128	128	171	179
MUF-41_6A	PMU	129	139	152	166	143	147	121	123	146	150	128	128	171	179
MUF-41_7A	PMU	129	139	152	152	143	147	121	123	150	150	128	128	171	179
MUF-41_8A	PMU	129	139	152	166	143	147	121	123	146	150	128	138	171	179
MUF-41_9A	PMU	129	139	152	166	143	147	121	123	146	150	128	138	171	179
MUF-41_10A	PMU	127	139	152	166	143	147	121	123	150	150	128	138	171	179
MUF-41_11A	PMU	129	139	152	166	143	147	121	123	150	150	128	128	171	179
MUF-41_12A	PMU	129	139	152	166	143	147	121	123	150	150	128	128	171	179
MUF-22	WMU	125	125	152	152	131	131	121	123	146	150	128	136	171	175
MUF-22_1A	WMU	125	125	152	152	131	131	121	123	146	150	136	136	171	175
MUF-22_1B	WMU	125	125	152	152	131	131	121	123	146	150	136	136	171	175
MUF-22_2B	WMU	125	125	152	152	131	131	121	123	146	150	128	128	171	175
MUF-22_3A	WMU	125	125	152	152	131	131	121	123	150	150	136	136	171	175
MUF-22_4A	WMU	125	125	152	152	131	131	121	123	146	150	130	136	171	175
MUF-22_5A	WMU	125	125	152	152	131	131	121	123	146	146	120	136	171	175
MUF-22_7A	WMU	125	129	152	152	131	131	121	123	150	150	128	128	171	171
MUF-25	WMU	129	139	152	166	131	143	121	123	146	150	120	128	171	179
MUF-25_2A	WMU	125	139	152	166	131	143	121	123	146	146	120	120	171	171
MUF-25_2B	WMU	125	129	152	152	143	147	121	123	146	150	128	128	171	171
MUF-25_3A	WMU	129	139	152	152	143	147	121	123	146	150	128	128	171	179
MUF-25_4A	WMU	125	139	152	166	131	147	121	123	146	146	128	128	171	179
MUF-25_5A	WMU	125	139	152	166	141	143	121	123	150	150	130	136	171	171
MUF-25_7A	WMU	129	139	152	166	143	147	121	123	150	150	128	128	171	179
MUF-25_8A	WMU	125	139	152	166	131	147	121	123	150	150	128	128	179	179
MUF-25_8B	WMU	125	139	152	152	143	143	121	123	150	150	128	128	171	171
MUF-25_9A	WMU	125	139	152	166	131	147	121	123	150	150	128	128	171	179
MUF-25_10A	WMU	125	129	152	166	131	143	121	123	150	150	128	128	171	179
MUF-25_12A	WMU	125	129	152	166	131	143	121	123	150	150	128	128	171	171
MUF-25_14A	WMU	129	139	152	166	143	147	121	123	150	150	128	128	171	179
MUF-25_15A	WMU	129	139	152	166	143	147	121	123	150	150	128	128	171	179
MUF-20	WMU	129	139	152	156	147	157	121	123	150	160	128	136	171	179
MUF-20_1A	WMU	125	129	152	152	131	157	121	123	146	150	128	136	171	179
MUF-20_1B	WMU	125	139	152	152	131	157	121	123	146	150	128	128	171	179
MUF-20_2A	WMU	125	139	152	152	131	157	121	123	150	150	128	136	171	179
MUF-20_4A	WMU	125	139	152	152	131	157	121	123	150	150	128	128	179	179
MUF-20_6A	WMU	125	129	152	152	131	147	121	123	150	150	136	136	171	179
MUF-20_7A	WMU	129	139	152	154	147	157	121	123	150	150	128	128	171	179
MUF-20_8A	WMU	129	139	152	154	147	157	121	123	146	150	128	128	171	179
MUF-20_9A	WMU	129	139	152	152	131	157	121	123	150	150	128	128	171	179
MUF-20_9A	WMU	125	129	156	166	147	147	121	123	150	150	136	136	171	179
MUF-20_11A	WMU	125	129	152	152	147	147	121	123	150	150	128	128	171	179
MUF-20_13A	WMU	125	139	152	152	131	147	121	123	146	150	136	136	179	179
MUF-20_15A	WMU	129	139	152	154	147	157	121	123	150	150	136	136	171	179
MUF-9	WMU	125	125	152	152	131	143	123	123	146	146	128	128	179	179
MUF-9_1A	WMU	125	131	152	152	131	143	121	123	146	150	128	128	179	179
MUF-9_2A	WMU	125	131	152	152	131	143	121	123	146	150	128	128	171	179
MUF-9_3A	WMU	125	131	152	152	131	143	121	123	146	150	128	128	179	179
MUF-9_6A	WMU	125	131	152	152	131	143	121	123	146	150	128	128	179	179
MUF-9_7A	WMU	125	131	152	152	131	143	121	123	146	150	128	128	179	179
MUF-9_8B	WMU	125	131	152	152	131	143	121	123	146	150	128	128	179	179
MUF-9_9A	WMU	125	131	152	152	131	143	121	123	146	150	128	128	179	179
MUF-9_10A	WMU	125	131	152	152	131	143	121	123	146	150	128	128	179	179
MUF-9_15A	WMU	125	131	152	152	131	143	121	123	146	150	128	128	171	179
MUF-24	WMU	129	139	152	152	143	147	121	123	146	150	128	128	171	179
MUF-24_1A	WMU	129	139	152	152	143	147	121	123	146	150	128	128	171	179
MUF-24_2A	WMU	129	139	152	152	143	147	121	123	146	150	128	128	171	179
MUF-24_3B	WMU	129	139	152	152	143	147	121	123	146	150	128	128	171	179
MUF-24_5A	WMU	129	139	152	152	143	147	121	123	150	150	128	138	171	179
MUF-24_6B	WMU	139	139	152	152	143	147	121	123	146	150	128	138	171	179
MUF-24_7A	WMU	129	139	152	152	143	147	121	123	146	150	128	130	171	179
MUF-24_8A	WMU	129	139	152	152	143	147	121	123	146	150	128	138	171	179
MUF-24_9A	WMU	129	139	152	152	143	147	121	123	146	150	128	128	171	179
MUF-24_11A	WMU	129	139	152	166	143	147	121	123	150	150	128	138	171	179
MUF-24_12A	WMU	129	139	152	152	143	147	121	123	146	150	128	128	171	179
MUF-24_13A	WMU	129	139	152	152	143	147	121	123	146	150	128	138	171	179
MUF-24_14A	WMU	129	139	152	152	143	147	121	123	146	150	128	128	171	179
MUF-24_15A	WMU	129	139	152	152	143	147	121	123	146	150	128	128	171	179
MUF-49	WMU	129	139	152	166	143	147	121	123	146	146	128	128	171	179
MUF-49_1A	WMU	129	139	152	166	143	147	121	123	146	150	128	138	171	179
MUF-49_2A	WMU	129	129	152	166	143	147	121	123	146	146	128	128	171	179
MUF-49_5A	WMU	129	139	152	166	143	147	121	123	146	146	128	128	171	179
MUF-49_6A	WMU	129	129	152	166	143	147	121	123	146	146	128	138	171	179
MUF-49_9A	WMU	129	129	152	166	143	147	121	123	146	146	128	128	171	179
MUF-49_10A	WMU	129	139	152	158	143	147	121	123	146	150	128	138	171	179
MUF-49_11A	WMU	129	139	152	166	143	147	121	123	146	150	128	128	171	179
MUF-49_12A	WMU	129	139	152	166	143	147	121	123	146	146	128	128	171	179
MUF-49_12B	WMU	129	139	152	166	143	147	121	123	146	146	128	138	171	179
MUF-49_14A	WMU	129	139	152	152	143	147	121	123	146	150	128	128	171	179
MUF-49_14B	WMU	129	139	152	166	143	147	121	123	146	150	128	138	171	179
HF-1	PHO	129	139	152	152	143	147	123	123	146	150	128	128	171	179
HF-1_1A	PHO	125	129	152	152	131	143	121	123	146	146	128	128	171	179
HF-1_2A	PHO	129	129	152	152	131	147	121	123	146	146	128	128	171	179
HF-1_3A	PHO	129	139	152	152	143	147	121	123	146	146	128	128	171	179
HF-1_5A	PHO	129	139	152	152	143	147	121	123	146	146	128	128	171	179
HF-1_6A	PHO	139	139	152	152	143	143	121	123	146	146	128	128	171	179
HF-1_7A	PHO	129	139	152	152	143	147	123	123	146	146	128	128	171	179
HF-1_8A	PHO	129	139	152	152	143	147	121	123	146	146	128	128	171	179
HF-1_9A	PHO	129	139	152	152	147	157	121	123	146	146	128	128	171	179
HF-1_10A	PHO	129	129	152	152	143	143	121	123	146	150	128	128	171	179
HF-1_11A	PHO	129	129	152	152	143	143	123	123	146	150	128	128	171	179
HF-1_13A	PHO	129	139	152	152	143	143	123	123	146	150	128	128	171	179
HF-1_14A	PHO	129	139	152	152	143	147	123	123	146	150	128	128	171	179
HF-1_15A	PHO	129	129	152	152	131	143	123	123	146	150	128	128	171	179
HF-8	PHO	125	129	152	152	131	143	121	123	146	160	122	122	171	181
HF-8_2A	PHO	125	125	152	152	131	143	121	123	146	150	122	122	171	179
HF-8_3A	PHO	125	129	152	152	131	131	121	123	146	150	122	122	171	179
HF-8_4A	PHO	131	131	152	152	143	147	121	123	160	160	122	122	171	179
HF-8_6A	PHO	129	139	152	158	143	147	121	123	160	160	122	122	171	179
HF-8_7A	PHO	131	139	152	152	143	147	121	123	160	160	122	122	171	179
HF-8_8A	PHO	137	137	152	158	131	131	121	123	146	160	122	122	171	179
HF-8_10A	PHO	131	139	152	158	143	147	121	123	150	160	122	122	171	181
HF-8_12A	PHO	131	139	152	152	143	147	121	123	150	160	122	122	171	179
HF-8_14A	PHO	129	139	152	152	143	147	121	123	146	146	122	122	171	179
HF-43	PHO	125	125	152	152	131	131	121	123	146	150	128	128	171	179
HF-43_2B	PHO	125	125	152	152	131	131	121	123	146	146	128	136	171	179
HF-43_4A	PHO	125	139	152	152	131	143	121	123	150	150	128	128	171	179
HF-43_5A	PHO	125	125	152	152	131	131	121	123	150	150	128	128	171	179
HF-43_9A	PHO	125	125	152	152	131	143	121	123	146	150	128	128	171	179
HF-43_10C	PHO	125	125	152	152	131	143	121	123	146	146	120	136	171	179
HF-43_10D	PHO	125	125	152	152	131	131	121	123	146	150	120	136	171	179
HF-43_14A	PHO	125	139	152	152	131	143	121	123	146	150	128	128	171	179
HF-9	PHO	125	139	152	152	137	143	123	123	150	150	120	128	171	171
HF-9_2C	PHO	125	139	152	152	131	143	121	123	146	150	128	136	171	179
HF-9_3A	PHO	125	125	152	152	143	143	121	123	150	150	120	120	171	179
HF-9_5A	PHO	125	125	152	152	143	143	121	123	146	150	128	128	171	179
HF-9_6B	PHO	125	125	152	152	143	143	121	123	146	150	120	128	171	179
HF-29	WHO	125	127	152	152	131	143	121	123	150	150	120	134	171	175
HF-29_1C	WHO	119	127	152	152	127	131	121	123	146	146	134	134	171	175
HF-29_2A	WHO	127	127	152	152	151	157	121	123	150	150	136	136	171	175
HF-29_4A	WHO	119	127	152	152	151	155	121	123	146	150	134	134	171	175
HF-29_7A	WHO	119	127	152	152	127	127	121	123	146	150	134	134	171	171
HF-29_8A	WHO	119	127	152	152	127	131	121	123	146	146	134	134	171	175
HF-29_9A	WHO	127	127	152	152	127	131	121	123	146	150	134	134	171	175
HF-29_14A	WHO	119	127	152	152	143	143	121	123	146	150	134	134	171	179
HF-29_15A	WHO	119	127	152	152	127	127	121	123	150	150	120	120	171	179
HF-14	WHO	125	125	152	152	131	143	121	123	150	150	136	136	171	171
HF-14_2A	WHO	119	127	152	152	127	127	121	123	146	150	120	136	171	179
HF-14_3A	WHO	119	127	152	152	127	131	121	123	146	150	136	136	171	175
HF-14_5A	WHO	125	125	152	152	143	143	121	123	146	150	136	136	171	179
HF-14_5B	WHO	125	125	152	152	143	143	121	123	146	150	136	136	171	179
HF-14_7A	WHO	125	139	152	152	143	143	121	123	146	150	136	136	171	179
HF-14_8A	WHO	125	139	152	152	143	147	121	123	146	150	136	136	171	179
HF-14_9A	WHO	125	125	152	152	143	143	121	123	146	150	120	136	171	179
HF-14_10A	WHO	125	139	152	152	143	147	121	123	146	150	120	136	171	179
HF-14_12A	WHO	125	129	152	152	131	147	121	123	146	150	136	136	171	179
HF-14_15A	WHO	129	139	152	152	131	143	121	123	146	150	136	136	171	179
HF-21	WHO	125	125	152	152	131	143	121	123	146	150	130	136	175	179
HF-21_1A	WHO	125	125	152	152	131	143	121	123	146	150	130	130	171	179
HF-21_2A	WHO	125	125	152	152	143	147	121	123	146	150	136	136	171	179
HF-21_3A	WHO	125	139	152	152	143	147	121	123	146	150	130	130	179	179
HF-21_5A	WHO	125	129	152	152	143	147	121	123	146	150	120	130	171	179
HF-21_5B	WHO	125	129	152	152	143	147	121	123	146	146	130	130	179	179
HF-21_8A	WHO	125	139	152	152	131	143	121	123	146	146	120	130	171	179
HF-21_8B	WHO	125	139	152	152	143	147	121	123	146	146	136	136	171	179
HF-21_9B	WHO	125	129	152	152	143	143	121	123	146	146	130	130	171	179
HF-21_10A	WHO	125	139	152	152	131	147	121	123	146	146	130	130	171	179
HF-21_11A	WHO	125	139	152	152	143	147	121	123	146	146	120	136	171	179
HF-21_12A	WHO	125	139	152	152	143	147	121	123	146	146	120	130	171	179
HF-21_14A	WHO	125	139	152	152	143	147	121	123	146	146	120	130	171	179
HF-21_15A	WHO	125	139	152	152	143	147	121	123	146	146	120	130	171	179
HF-53	WHO	125	139	152	152	131	143	121	121	146	160	120	136	171	171
HF-53_3A	WHO	125	125	152	152	131	131	121	123	150	150	120	128	171	179
HF-53_4A	WHO	125	125	152	152	131	131	121	123	146	150	136	136	171	175
HF-53_10C	WHO	129	139	152	152	143	147	121	123	146	146	120	120	171	179
HF-53_15A	WHO	125	125	152	152	131	131	121	123	150	150	136	136	171	179
HF-50	WHO	125	125	152	152	131	131	121	123	146	150	130	130	171	179
HF-50_1A	WHO	125	125	152	152	145	145	121	123	146	146	120	120	171	179
HF-50_2B	WHO	125	125	152	152	131	147	121	123	146	150	136	136	171	179
HF-50_4A	WHO	125	125	152	152	131	131	121	123	146	150	120	136	171	179
HF-50_6B	WHO	125	125	152	152	131	131	121	123	146	146	120	120	171	179
HF-50_7A	WHO	119	119	152	152	143	143	121	123	150	150	120	120	171	179
HF-50_8A	WHO	125	125	152	152	131	131	121	123	146	150	120	120	171	179
HF-50_11A	WHO	129	139	152	152	131	131	121	123	146	150	120	128	171	179
HF-50_12A	WHO	125	139	152	158	131	143	121	123	146	146	120	128	171	179
HF-50_13B	WHO	125	139	152	152	143	143	121	123	146	150	128	128	171	179
HF-50_14A	WHO	125	125	152	152	143	143	121	123	146	146	120	136	171	179
HF-50_15A	WHO	125	125	152	152	131	143	121	123	146	150	120	136	171	179
HF-51	WHO	125	125	152	152	131	143	121	121	146	146	120	128	171	171
HF-51_1A	WHO	125	139	152	152	131	143	121	123	146	150	120	128	171	179
HF-51_3A	WHO	125	125	152	152	131	143	121	123	146	146	120	128	171	179
HF-51_4A	WHO	125	125	152	152	131	143	121	123	146	150	120	128	171	179
HF-51_6A	WHO	125	125	152	152	131	143	121	123	146	146	120	136	171	179
HF-51_7A	WHO	125	139	152	152	131	143	121	123	146	150	120	136	171	179
HF-51_8A	WHO	125	125	152	152	143	143	121	123	146	146	128	128	171	179
HF-51_9A	WHO	125	125	152	152	143	143	121	123	146	150	128	128	171	179
HF-51_12A	WHO	125	125	152	152	131	143	121	123	146	146	120	120	171	179
HF-51_13A	WHO	125	125	152	152	143	143	121	123	146	146	120	120	171	179
HF-51_14A	WHO	125	125	152	152	143	143	121	123	146	146	120	136	171	179
HF-51_15A	WHO	125	125	152	152	143	143	121	123	146	146	120	136	171	179
HF-46	WHO	125	125	152	152	131	131	121	123	150	150	120	128	171	179
HF-46_1A	WHO	125	125	152	152	131	131	121	123	146	150	128	138	171	179
HF-46_2A	WHO	125	125	152	152	131	143	121	123	146	150	128	128	171	179
HF-46_5A	WHO	125	139	152	152	131	143	121	123	146	150	128	128	171	179
HF-46_6A	WHO	125	139	152	152	131	143	121	123	146	150	120	120	171	179
HF-46_7A	WHO	125	139	152	152	131	143	121	123	146	150	120	128	171	179
HF-46_8A	WHO	125	125	152	152	131	143	121	123	146	150	128	128	171	179
HF-46_10A	WHO	125	125	152	152	131	143	121	123	146	150	120	120	171	179
HF-46_11A	WHO	125	139	152	152	131	143	121	123	146	150	120	120	171	179
HF-46_12A	WHO	125	139	152	152	131	143	121	123	146	150	120	128	171	179
HF-46_15A	WHO	125	139	152	152	131	143	121	123	146	150	120	128	171	179
HF-16	WHO	125	125	152	152	131	143	121	121	146	146	120	128	179	179
HF-16_2A	WHO	125	125	152	152	131	143	121	123	146	150	120	136	171	179
HF-16_2B	WHO	125	139	152	152	131	143	121	123	146	150	120	120	171	179
HF-16_3B	WHO	125	125	152	152	131	143	121	123	146	150	120	136	171	179
HF-16_3C	WHO	125	125	152	152	131	143	121	123	146	150	120	120	171	179
HF-16_5A	WHO	125	125	152	152	131	131	121	123	146	150	128	138	171	179
HF-16_8A	WHO	125	139	152	152	131	143	121	123	146	150	120	120	171	179
HF-16_9A	WHO	125	125	152	152	131	131	121	123	146	150	120	120	171	179
HF-16_10A	WHO	125	125	152	152	131	131	121	123	146	146	120	120	171	179
HF-16_12A	WHO	139	139	152	166	143	143	121	123	146	146	120	120	171	179
HF-16_14A	WHO	125	139	152	166	143	143	121	123	146	146	120	120	171	179
HF-16_15A	WHO	125	139	152	152	143	143	121	123	146	146	120	120	171	179
